# Supplementary material for: Ending the Pandemic: How Behavioural Science Can Help Optimize Global COVID-19 Vaccine Uptake
Source: Vaccines (Basel). 2021 Dec 22;10(1):7. doi: 10.3390/vaccines10010007 (PMC8777721; doi:10.3390/vaccines10010007)
Supplement: Supplementary file 1 [file vaccines-10-00007-s001.zip]

Archive with 1 entries (1 files):
- vaccines-1484408-supplementary.pdf
